# Supplementary material for: Validation of a patient satisfaction survey of the Teleneurology program in Chile
Source: BMC Res Notes. 2019 Jun 25;12:359. doi: 10.1186/s13104-019-4358-1 (PMC6593588; doi:10.1186/s13104-019-4358-1)
Supplement: Supplementary file 2 — Additional file 2. Raw data. [file 13104_2019_4358_MOESM2_ESM.xlsx]

## Sheet: Hoja1
	CODIGO
	Alfa	Bravo	Charli	Delta	Eco	FoxTrot	Golf	Hotel	InDiA	JuLiEta	KiLo	LiMa	MIKE	Noviembre	OsCar	PaPa	QueBec	RoMeO	Sierra	Tango	Uniforme	Victor	Wisky		ENCUESTA
SEXO	1	2	3	4	5	6	7	8	9	10	11	12	13	14	15	16	17	18	19	20	21	22	23			EDAD
1	5	3	5	5	5	4	5	5	4	5	5	4	5	5	5	5	5	5	5	5	5	5	5	110	1	57
1	5	5	5	5	5	5	4	5	5	5	5	5	5	5	5	5	5	5	5	5	5	5	5	114	3	45
1	5	5	5	4	4	5	4	4	5	5	5	5	5	5	5	4	4	5	5	5	5	5	5	109	4	26
1	5	3	5	4	5	5	5	5	5	5	5	5	5	5	5	5	5	5	5	5	5	5	5	112	8	71
1	5	5	5	5	5	5	5	5	5	5	5	5	5	5	5	5	5	5	5	5	5	5	5	115	9	42
1	5	3	5	5	5	5	5	4	5	5	4	4	5	5	4	4	4	4	4	5	4	5	5	104	11	38
1	5	5	5	5	4	5	5	5	5	5	4	5	4	5	5	5	5	5	5	4	5	3	4	108	12	20
1	5	5	5	5	5	5	4	5	5	5	5	5	5	5	5	5	5	5	5	5	5	5	5	114	16	68
1	5	5	5	5	4	4	5	5	5	5	5	5	5	5	5	5	3	5	5	5	5	5	5	111	17	59
1	5	5	5	5	5	5	5	5	5	5	5	5	5	5	5	5	5	5	5	5	5	5	5	115	18	62
1	4	4	4	4	4	4	4	4	4	4	4	4	4	4	4	4	4	4	4	4	4	4	4	92	19	47
1	4	3	4	4	4	5	5	5	5	5	5	5	5	5	4	5	5	5	5	5	5	5	5	108	20	64
1	5	5	5	5	5	4	5	5	5	5	5	5	5	5	5	5	5	5	5	5	5	5	5	114	21	44
1	5	5	5	5	5	4	4	4	5	5	5	5	5	5	5	5	5	4	5	5	5	5	5	111	22	41
1	5	3	5	5	5	5	4	2	5	5	5	2	4	2	5	5	3	2	5	5	5	5	5	97	23	59
1	5	4	5	5	5	4	5	5	5	4	4	5	5	5	4	5	5	4	5	5	4	5	5	108	24	46
1	5	3	5	5	5	5	5	5	5	5	5	5	5	5	5	5	5	5	5	5	5	5	5	113	25	62
1	4	3	4	4	4	4	4	4	5	5	5	4	5	4	4	5	4	4	5	5	5	5	5	101	26	56
1	5	5	5	5	5	4	5	5	5	5	5	4	5	5	5	5	5	5	5	5	5	5	5	113	27	20
1	5	5	5	5	5	5	5	5	5	5	5	5	5	5	5	5	5	5	5	5	5	5	5	115	28	50
1	5	5	5	5	5	5	5	5	5	5	5	5	5	5	5	5	5	5	5	5	5	5	5	115	29	53
1	5	5	5	5	5	5	5	5	5	5	5	5	5	5	5	3	3	3	5	5	5	5	5	109	34	18
1	5	5	5	5	5	4	5	5	5	5	5	5	5	5	5	5	5	5	4	5	5	5	5	113	35	62
1	4	3	4	4	5	5	5	5	5	3	3	4	4	5	5	5	5	2	5	5	5	5	5	101	36	52
1	3	4	3	3	5	4	5	5	5	5	5	5	5	4	4	4	4	4	5	5	5	5	5	102	37	54
1	5	5	5	5	5	5	5	5	5	5	4	5	5	5	5	5	5	5	5	5	5	5	5	114	40	52
1	5	5	5	5	5	5	5	5	5	5	5	5	5	5	5	5	5	5	5	5	5	5	5	115	41	66
1	5	5	5	5	5	5	5	5	5	5	5	5	5	5	5	5	5	5	5	5	5	5	5	115	42	53
1	5	5	5	5	5	5	5	5	5	5	5	5	5	5	5	5	5	5	5	5	5	5	5	115	43	45
1	5	5	5	5	5	5	5	5	5	5	5	5	5	5	5	5	5	5	5	5	5	5	5	115	44	60
1	5	5	5	5	5	5	5	5	5	5	5	5	5	5	5	5	5	5	5	5	5	5	5	115	45	71
1	5	4	5	5	5	5	5	5	5	5	5	5	5	5	5	5	3	5	5	5	5	5	5	112	47	24
1	5	5	5	5	5	5	5	5	5	5	5	5	5	5	5	5	5	5	5	5	5	5	5	115	48	49
1	5	4	5	5	5	5	5	5	5	5	5	5	5	5	5	5	5	5	5	5	5	5	5	114	49	63
1	5	5	5	5	5	5	5	5	5	5	5	5	5	5	5	5	5	5	5	5	5	5	5	115	50	48
1	4	3	4	4	3	2	1	2	4	5	5	4	4	3	5	3	3	4	5	5	5	5	5	88	51	71
1	5	5	5	5	5	5	5	5	5	5	4	4	5	5	5	5	5	5	5	5	5	4	3	110	52	73
1	5	4	4	5	5	5	4	5	4	5	5	5	5	5	5	4	4	5	5	5	5	5	5	109	71	41
1	5	5	5	5	5	5	4	5	1	5	5	5	5	5	5	5	5	5	5	5	5	5	5	110	72	56
1	5	4	5	5	5	5	5	5	4	5	5	5	5	5	5	5	5	4	5	5	5	5	5	112	73	43
1	5	5	5	5	5	5	5	5	5	5	5	5	5	5	5	5	5	5	5	5	5	5	5	115	74	54
1	5	4	5	4	4	4	4	3	4	5	4	5	5	4	5	5	5	5	4	4	4	4	5	101	75	19
1	5	5	5	5	5	5	5	5	5	5	5	5	5	5	5	5	5	5	5	5	5	5	5	115	76	77
1	5	5	5	5	5	5	5	5	5	5	5	5	5	5	5	5	5	5	5	5	5	5	5	115	77	64
1	5	5	5	5	5	4	5	5	5	5	5	5	5	5	5	5	5	5	5	5	5	5	5	114	78	69
1	5	5	5	5	5	5	5	5	5	5	5	5	5	5	5	5	3	5	5	5	5	5	5	113	79	61
1	5	5	5	5	5	5	4	5	5	5	5	5	5	5	5	5	5	5	5	5	5	5	5	114	80	77
1	5	5	5	5	5	4	5	5	5	5	5	5	5	5	5	5	5	5	5	5	5	5	5	114	81	80
1	5	5	5	5	5	4	4	5	5	5	5	5	5	5	5	5	5	3	5	4	4	5	5	109	82	50
1	5	4	5	5	5	4	4	5	5	5	5	5	5	5	5	5	3	5	5	5	5	5	5	110	83	61
1	5	3	5	5	5	5	5	5	5	5	5	5	5	5	5	5	5	5	5	5	5	5	5	113	84	48
1	5	5	5	5	5	5	5	5	5	5	5	5	5	5	5	5	5	5	5	5	5	5	5	115	85	51
1	5	3	3	4	3	5	5	5	5	5	5	5	5	5	4	5	4	3	4	5	5	5	5	103	86	31
1	5	5	5	5	5	5	5	5	5	5	5	4	5	5	5	5	5	5	5	5	5	5	5	114	87	48
1	5	5	5	5	4	4	4	5	5	5	5	4	5	5	5	5	5	5	5	5	5	5	5	111	88	61
1	5	5	5	5	5	5	5	5	5	5	5	5	5	5	5	5	5	5	5	5	5	5	5	115	89	17
1	5	5	5	5	5	5	5	5	5	5	5	5	5	5	5	5	3	5	5	5	5	5	5	113	90	79
1	5	5	5	4	5	5	5	5	4	5	5	5	5	5	5	5	5	5	5	5	5	5	5	113	91	33
1	5	3	4	4	4	5	4	5	4	5	5	5	5	5	4	5	5	4	4	4	5	5	5	104	92	23
1	5	5	5	5	5	5	5	5	5	5	5	5	3	5	5	5	5	5	5	5	5	3	4	110	93	63
1	5	3	5	5	5	5	5	5	5	5	5	5	5	5	5	5	5	5	5	5	5	5	5	113	94	51
1	5	5	5	5	5	5	5	5	5	5	5	5	5	5	5	5	5	5	5	5	5	5	5	115	95	70
1	5	5	5	5	5	5	5	5	5	5	5	4	5	5	3	5	5	5	5	5	5	5	5	112	96	19
1	3	3	4	4	4	3	3	4	4	4	4	4	4	3	3	4	4	3	4	4	4	4	5	86	97	37
1	5	5	5	5	5	5	5	5	5	5	5	5	5	5	5	5	5	5	5	5	5	5	5	115	98	80
1	5	4	5	5	5	4	4	4	4	4	4	4	5	5	3	5	4	4	4	4	5	4	4	99	99	24
1	4	5	5	5	5	5	5	5	5	5	5	5	5	5	5	5	5	5	5	5	5	5	5	114	100	62
1	5	5	5	5	5	5	5	5	5	5	5	5	5	5	5	5	5	5	5	5	5	5	5	115	101	66
1	5	5	5	5	4	5	5	5	5	5	5	5	5	5	5	5	5	5	5	5	5	5	5	114	102	64
1	5	3	5	5	5	5	5	4	4	5	5	5	5	5	5	5	5	5	5	5	5	5	5	111	103	75
1	5	5	5	5	5	5	5	5	5	5	5	5	5	5	5	5	5	5	5	5	5	5	5	115	104	55
1	5	5	5	5	5	5	5	5	5	5	5	5	5	5	5	5	5	5	5	5	5	5	5	115	105	46
1	5	5	5	5	5	4	4	5	4	5	5	5	5	5	3	5	5	4	5	5	5	5	5	109	106	46
1	5	5	5	5	5	5	5	5	5	5	5	5	5	5	5	5	5	5	5	5	5	5	5	115	107	70
1	5	5	5	5	5	5	5	5	5	5	5	5	5	5	5	5	5	5	5	5	5	5	5	115	108	55
1	5	4	5	5	5	4	4	5	5	5	5	5	5	5	5	5	5	5	5	5	5	5	5	112	109	41
1	5	5	5	5	5	5	5	5	5	5	5	5	5	5	5	5	5	5	5	5	5	5	5	115	110	59
1	5	5	5	5	5	5	5	5	5	5	5	5	5	5	5	5	5	5	5	5	5	5	5	115	111	62
1	5	5	5	5	5	5	5	5	5	5	5	5	5	5	5	5	5	5	5	5	5	5	5	115	112	65
1	5	3	5	5	5	5	5	5	3	5	5	5	5	5	3	5	5	4	5	5	5	5	5	108	113	47
1	5	3	5	5	5	5	5	5	5	5	5	5	5	5	5	5	5	5	5	5	5	5	5	113	114	52
1	5	5	5	5	5	5	5	5	4	5	5	5	5	5	5	5	4	5	5	5	5	5	5	113	115	26
1	5	5	5	5	5	5	5	5	5	5	5	5	5	5	5	5	5	5	5	5	5	5	5	115	116	52
1	5	5	5	5	5	5	4	5	4	5	5	3	5	5	5	4	4	4	5	5	5	5	5	108	117	20
1	4	4	4	3	4	3	3	4	3	4	5	4	5	5	4	4	4	4	5	5	5	5	5	96	118	24
1	5	5	5	5	5	5	4	4	5	5	5	5	5	5	5	5	5	5	4	5	5	5	5	112	119	40
1	5	5	4	5	4	5	5	5	5	4	5	5	5	5	5	5	5	5	5	5	5	5	5	112	120	68
1	5	5	5	5	5	5	5	5	5	5	5	5	5	5	5	5	5	5	5	5	5	5	5	115	121	52
1	5	5	5	5	5	5	5	5	5	4	5	5	5	5	5	5	5	5	5	5	5	5	5	114	122	84
1	5	5	5	5	5	4	4	4	5	4	4	4	5	5	5	5	5	4	5	5	5	5	5	108	123	64
1	5	5	5	5	5	5	5	5	5	5	5	5	5	5	5	5	5	5	5	5	5	5	5	115	124	75
1	5	5	5	5	5	5	5	5	5	5	5	5	5	5	5	5	3	5	5	5	5	5	5	113	125	70
1	5	3	4	4	5	5	5	5	5	5	5	5	5	5	5	5	5	5	5	5	5	5	5	111	140	66
1	5	4	4	5	4	5	5	5	5	5	5	5	5	5	5	5	5	5	5	5	5	5	5	112	141	48
1	5	4	5	4	5	5	5	5	5	5	5	5	5	5	5	5	5	5	5	5	5	5	5	113	142	65
1	4	4	4	4	4	5	5	5	4	4	4	5	4	4	5	4	4	5	4	5	4	5	5	101	143	57
1	4	5	4	4	5	4	4	5	5	4	5	5	5	4	5	5	4	5	5	5	5	4	5	106	144	71
1	5	5	5	5	5	5	5	5	5	5	5	5	5	5	5	5	5	5	5	5	5	5	5	115	145	69
1	5	5	4	4	5	5	5	5	4	5	5	4	5	5	5	5	4	5	5	5	5	5	5	110	146	31
1	5	5	5	5	5	5	5	4	5	5	5	4	5	5	5	5	5	5	5	5	5	5	5	113	147	67
1	5	3	5	5	5	5	4	5	5	5	5	5	5	5	5	5	5	5	5	5	5	5	5	112	148	65
1	5	5	5	5	5	4	2	4	4	3	4	5	5	5	4	4	3	3	4	4	5	5	5	98	149	38
1	5	5	4	4	5	5	5	5	5	5	5	5	5	5	5	5	5	5	5	5	5	5	5	113	150	82
1	5	5	4	5	5	5	5	5	5	5	5	5	5	5	5	5	5	5	5	5	5	5	5	114	151	39
1	4	3	4	4	4	3	3	3	3	5	5	4	5	4	5	4	4	4	5	5	5	5	5	96	152	38
1	4	4	4	4	4	5	4	3	3	5	5	5	4	4	5	4	4	4	4	4	4	4	4	95	153	32
1	5	4	5	4	5	5	5	4	5	5	4	5	4	5	5	5	5	5	5	5	5	5	5	110	154	77
1	5	5	5	5	5	5	5	5	5	5	5	5	5	5	5	5	5	5	5	5	5	5	5	115	155	49
1	4	4	5	5	5	5	5	4	4	4	5	5	5	5	5	4	3	4	4	4	5	5	5	104	156	23
1	5	5	5	4	5	4	5	4	5	3	5	5	5	5	4	5	5	5	5	5	5	5	5	109	157	76
1	4	3	4	4	4	4	3	3	3	4	4	4	4	4	4	5	4	4	4	4	4	4	4	89	158	34
1	5	4	5	4	4	5	5	5	5	5	4	5	5	5	5	5	5	5	5	5	4	5	5	110	159	47
1	5	5	5	5	5	5	5	5	5	5	5	5	5	5	5	5	5	5	5	5	5	5	5	115	160	55
1	5	5	5	5	5	5	5	4	5	5	5	5	5	5	5	5	5	5	5	5	5	5	5	114	161	62
1	4	4	5	5	5	5	5	4	4	5	5	5	5	5	5	5	5	4	5	5	5	5	5	110	162	29
1	4	4	3	4	3	4	4	4	4	5	5	4	4	5	5	4	5	5	5	5	5	5	5	101	163	74
1	5	4	4	4	5	5	4	3	4	4	4	4	5	5	5	5	5	5	5	4	5	4	5	103	164	57
1	5	5	5	5	5	5	5	5	5	5	5	5	5	5	5	5	5	5	5	5	5	5	5	115	165	27
1	5	5	5	5	5	4	4	5	5	5	5	4	5	4	5	5	5	4	5	5	5	5	5	110	166	46
1	5	5	5	5	5	5	4	5	3	5	5	5	5	5	5	5	3	2	5	5	5	5	5	107	167	39
2	5	5	2	2	4	5	5	5	5	5	5	5	5	5	5	5	5	5	5	5	5	5	5	108	2	59
2	5	5	5	5	5	5	5	5	5	5	5	5	5	5	5	5	5	5	5	5	5	5	5	115	5	77
2	5	3	5	5	5	5	5	5	5	5	5	5	5	5	5	5	5	5	5	5	5	5	5	113	6	60
2	5	5	5	4	4	5	4	5	5	5	5	5	5	5	5	5	5	5	5	5	5	5	5	112	7	69
2	5	5	5	5	5	5	5	5	5	5	5	5	5	5	5	5	5	5	5	5	5	5	5	115	10	18
2	4	3	5	5	5	5	5	5	5	3	5	4	5	5	3	3	3	4	5	5	5	5	5	102	13	22
2	5	5	5	5	5	5	5	5	5	5	5	5	5	5	5	5	5	5	5	5	5	5	5	115	14	62
2	5	5	5	5	5	5	5	5	5	5	5	5	5	5	5	5	5	5	5	5	5	5	5	115	15	59
2	5	5	5	5	5	4	4	5	5	5	5	5	5	5	3	3	3	2	5	5	5	5	5	104	30	71
2	5	3	5	5	5	5	5	5	5	5	5	5	5	5	5	5	5	5	5	5	5	5	5	113	31	73
2	5	5	5	5	4	5	5	5	5	5	5	5	5	5	5	5	5	5	5	5	5	5	5	114	32	72
2	5	5	5	5	5	5	5	3	5	5	5	5	5	5	5	5	5	5	5	5	5	5	5	113	33	75
2	5	5	5	5	5	5	5	5	5	5	5	5	5	5	5	5	4	5	5	5	5	5	5	114	38	69
2	5	5	5	5	5	5	5	5	5	5	5	5	5	5	5	5	5	5	5	5	5	5	5	115	39	81
2	5	5	5	5	5	5	5	5	5	5	5	5	5	5	5	5	5	5	5	5	5	5	5	115	46	59
2	4	4	5	4	5	5	4	4	4	4	4	5	5	5	4	5	5	5	4	5	5	5	5	105	53	42
2	5	3	5	4	5	5	5	5	5	3	5	5	5	5	5	5	5	5	5	5	5	5	5	110	54	48
2	5	5	4	5	5	5	5	4	5	5	5	5	5	5	5	5	3	5	5	5	5	5	5	111	55	68
2	5	5	5	3	5	4	5	5	5	5	5	5	5	5	5	5	5	5	5	5	5	3	5	110	56	30
2	5	5	5	5	5	5	5	5	5	5	5	5	5	5	5	5	5	5	5	5	5	5	5	115	57	65
2	5	5	5	5	5	5	5	5	5	5	5	5	5	5	5	5	5	3	5	5	5	5	5	113	58	49
2	5	4	5	5	5	5	5	5	5	5	5	5	5	5	5	5	5	5	5	5	5	5	5	114	59	63
2	4	4	4	3	5	5	5	5	5	4	4	5	5	5	5	5	5	4	5	5	5	5	5	107	60	65
2	4	5	5	5	5	5	4	5	5	5	5	5	5	5	5	5	5	5	5	5	5	5	5	113	61	51
2	5	5	5	5	5	5	5	5	5	5	5	5	5	5	5	5	5	5	5	5	5	5	5	115	62	59
2	5	5	5	4	5	5	5	5	5	4	5	2	5	5	5	5	5	5	5	5	5	5	5	110	63	70
2	5	3	5	4	3	5	5	5	3	2	5	5	4	4	5	3	4	5	3	3	5	4	4	94	64	45
2	5	5	4	4	5	5	4	5	5	4	4	5	4	5	5	3	4	4	5	4	4	4	4	101	65	32
2	5	5	5	5	5	5	5	5	5	5	5	5	5	5	5	5	5	5	5	5	5	5	5	115	66	81
2	5	5	4	4	5	5	3	5	5	5	5	3	5	5	5	5	4	5	5	5	5	5	5	108	67	75
2	5	5	4	4	5	4	5	4	4	5	4	5	5	5	5	4	5	4	5	5	5	5	5	107	68	60
2	4	4	4	4	4	5	5	4	5	5	5	5	5	5	5	5	5	5	5	5	5	5	5	109	69	66
2	5	5	5	5	5	5	5	5	5	5	5	5	5	5	5	4	4	4	5	5	5	5	5	112	70	21
2	5	5	5	4	5	5	5	5	5	5	5	5	5	5	4	5	5	5	5	5	5	5	5	113	126	80
2	5	5	5	5	5	5	5	5	5	5	5	5	5	5	5	5	5	5	5	5	5	5	5	115	127	73
2	5	5	5	5	5	5	5	3	5	4	3	5	5	5	5	3	5	3	5	5	3	5	5	104	128	56
2	5	4	5	5	5	5	5	5	5	5	5	5	5	5	5	5	5	5	5	5	5	5	5	114	129	55
2	5	5	5	4	4	5	5	5	4	5	4	4	5	5	4	5	4	5	4	5	5	4	4	105	130	17
2	5	4	5	5	5	4	5	5	5	5	5	5	5	5	5	5	5	5	5	5	5	5	5	113	131	90
2	5	5	5	5	5	5	5	5	5	5	5	5	5	5	5	5	5	5	5	5	5	5	5	115	132	37
2	5	5	5	5	5	5	5	5	5	5	5	5	5	5	5	5	5	5	5	5	5	5	5	115	133	76
2	5	5	5	5	5	5	5	5	5	2	5	5	5	5	5	5	5	5	5	5	5	5	5	112	134	34
2	5	5	4	4	5	4	5	5	5	5	5	5	5	5	5	5	5	5	5	5	4	5	4	110	135	69
2	5	5	5	5	5	5	5	5	5	5	5	5	5	5	5	5	5	5	5	5	5	5	5	115	136	59
2	5	3	5	5	5	5	5	5	5	5	5	5	5	5	5	5	5	5	5	5	5	5	5	113	137	24
2	5	5	5	5	5	5	5	5	5	5	5	5	5	5	5	5	5	5	5	5	5	5	5	115	138	65
2	5	5	5	5	5	5	5	5	5	5	5	5	5	5	5	5	5	5	5	5	5	5	5	115	139	71
